# Supplementary material for: Electrospinning Chitosan/Fe-Mn Nanofibrous Composite for Efficient and Rapid Removal of Arsenite from Water
Source: Toxics. 2024 Mar 21;12(3):230. doi: 10.3390/toxics12030230 (PMC10974202; doi:10.3390/toxics12030230)
Supplement: Supplementary file 1 [file toxics-12-00230-s001.zip]

Archive with 1 entries (1 files):
- toxics-2902942-supplementary.pdf
